# Supplementary material for: Determinants of Spike infectivity, processing, and neutralization in SARS-CoV-2 Omicron subvariants BA.1 and BA.2
Source: Cell Host Microbe. 2022 Sep 14;30(9):1255–1268.e5. doi: 10.1016/j.chom.2022.07.006 (PMC9289044; doi:10.1016/j.chom.2022.07.006)
Supplement: Table S3. Primers used for site-directed mutagenesis of the Hu-1 Spike [file mmc2.xlsx]

## Sheet: Sheet1
Table S3 – Primers used for site-directed mutagenesis of the Hu-1 Spike.
Oligonucleotides
GTGAACCTGAtCACAAGAACCC	Biomers.net	T19I_Fw
ACACTGGCTGGACACCAG	Biomers.net	T19I_Rev
GCCTACACCAACAGCTTT	Biomers.net	D24-26-Fw
CTGGGTTCTTGTGGTCAG	Biomers.net	D24-26-Rev
GCTGCCTCCAtCCTACACCAA	Biomers.net	A27S_Fw
TGGGTTCTTGTGGTCAGG	Biomers.net	A27S_Rev
TGGTTCCACGtCATCCACGTG	Biomers.net	A67V_Fw
GGTCACGTTGCTGAAGAAAG	Biomers.net	A67V_Rev
TCCGGCACCAATGGCACC	Biomers.net	D69-70-Fw
GATGGCGTGGAACCAGGTC	Biomers.net	D69-70-Rev
TTTGCCAGCAtCGAGAAGTCC	Biomers.net	T95I_Fw
GTACACCCCGTCGTTGAAG	Biomers.net	T95I_Rev
TATCACAAGAACAACAAGAGCTGG	Biomers.net	D142-144-Fw
CAGGAAGGGGTCGTTGCA	Biomers.net	D142-144-Rev
CCCTTCCTGGaCGTCTACTATC	Biomers.net	G142D_Fw
GTCGTTGCAGAACTGGAAC	Biomers.net	G142D_Rev
GGGCGTCTACgATCACAAGAAC	Biomers.net	Y145D_Fw
AGGAAGGGGTCGTTGCAG	Biomers.net	Y145D_Rev
CTCGTGCGGGATCTGCCT	Biomers.net	D211-Fw
GATAGGGGTGTGCTTGCTG	Biomers.net	D211-Rev
cgagGATCTGCCTCAGGGCTTC	Biomers.net	214EPE_Fw
ggctcCCGCACGAGGTTGATAGG	Biomers.net	214EPE_Rev
CCCTATCAACaTCGTGCGGGA	Biomers.net	L212I_Fw
GTGTGCTTGCTGTAGATCTTG	Biomers.net	L212I_Rev
ATCAACCTCGgGCGGGATCTG	Biomers.net	V213G_Fw
AGGGGTGTGCTTGCTGTAG	Biomers.net	V213G_Rev
TGCCCCTTCGaCGAGGTGTTC	Biomers.net	G339D_Fw
CAGATTGGTGATATTGGGGAAC	Biomers.net	G339D_Rev
GCTGTACAACctCGCCAGCTTCAGCAC	Biomers.net	S371L_Fw
ACGGAGTAGTCGGCCACG	Biomers.net	S371L_Rev
CTGTACAACTtCGCCAGCTTC	Biomers.net	S371F_Fw
CACGGAGTAGTCGGCCAC	Biomers.net	S371F_Rev
CAACTCCGCCccCTTCAGCACC	Biomers.net	S373P_Fw
TACAGCACGGAGTAGTCG	Biomers.net	S373P_Rev
CGCCAGCTTCttCACCTTCAAG	Biomers.net	S375F_Fw
GAGTTGTACAGCACGGAG	Biomers.net	S375F_Rev
CAGCTTCAGCgCCTTCAAGTG	Biomers.net	T376A_Fw
GCGGAGTTGTACAGCACG	Biomers.net	T376A_Rev
GATCCGGGGAaATGAAGTGCG	Biomers.net	D405N_Fw
ACGAAGCTGTCGGCGTAC	Biomers.net	D405N_Rev
AGATGAAGTGtcGCAGATTGCCCCTGG	Biomers.net	R408S_Fw
CCCCGGATCACGAAGCTG	Biomers.net	R408S_Rev
AGACAGGCAAcATCGCCGACTAC	Biomers.net	K417N_Fw
GTCCAGGGGCAATCTGCC	Biomers.net	K417N_Rev
ACAGCAACAAgCTGGACTCCA	Biomers.net	N440K_Fw
TCCAGGCAATCACACAGC	Biomers.net	N440K_Rev
CTCCAAAGTCaGCGGCAACTAC	Biomers.net	G446S_Fw
TCCAGGTTGTTGCTGTTC	Biomers.net	G446S_Rev
CAGGCCGGCAaCACCCCTTGT	Biomers.net	S477N_Fw
ATAGATCTCGGTGGAGATGTCCCG	Biomers.net	S477N_Rev
GCCGGCAGCAaaCCTTGTAACG	Biomers.net	T478K_Fw
CTGATAGATCTCGGTGGAG	Biomers.net	T478K_Rev
AACGGCGTGGcAGGCTTCAACTGC	Biomers.net	E484A_Fw
ACAAGGGGTGCTGCCGGC	Biomers.net	E484A_Rev
TTCCCACTGCgGTCCTACGGC	Biomers.net	Q493R_Fw
GTAGCAGTTGAAGCCTTCCAC	Biomers.net	Q493R_Rev
GCAGTCCTACaGCTTTCAGCC	Biomers.net	G496S_Fw
AGTGGGAAGTAGCAGTTG	Biomers.net	G496S_Rev
TACGGCTTTCgGCCCACAAAT	Biomers.net	Q498R_Fw
GGACTGCAGTGGGAAGTAG	Biomers.net	Q498R_Rev
TCAGCCCACAtATGGCGTGGG	Biomers.net	N501Y_Fw
AAGCCGTAGGACTGCAGTG	Biomers.net	N501Y_Rev
TGGCGTGGGCcATCAGCCCTA	Biomers.net	Y505H_Fw
TTTGTGGGCTGAAAGCCGTAG	Biomers.net	Y505H_Rev
AACGGCCTGAaaGGCACCGGCG	Biomers.net	T547K_Fw
GAAGTTGAAGTTCACGCATTTG	Biomers.net	T547K_Rev
CTGTACCAGGgCGTGAACTGT	Biomers.net	D614G_Fw
CACTGCCACCTGATTGCT	Biomers.net	D614G_Rev
CGGAGCCGAGtACGTGAACAA	Biomers.net	H655Y_Fw
ATCAGACAGCCGGCTCTG	Biomers.net	H655Y_Rev
CACAGACAAAgAGCCCCAGAC	Biomers.net	N679K_Fw
TCTGGTAGCTGGCACAGA	Biomers.net	N679K_Rev
ACAAACAGCCaCAGACGGGCC	Biomers.net	P681H_Fw
CTGTGTCTGGTAGCTGGCAC	Biomers.net	P681H_Rev
CCCAGCTGAAgAGAGCCCTGA	Biomers.net	N764K_Fw
TGCAGAAGCTGCCGTACT	Biomers.net	N764K_Rev
TCCTATCAAGtACTTCGGCGG	Biomers.net	D796Y_Fw
GGGGTCTTGTAGATCTGC	Biomers.net	D796Y_Rev
AGAAGTTTAAgGGACTGACAGTGC	Biomers.net	N856K_Fw
GGGCGCAAATCAGATCCC	Biomers.net	N856K_Rev
TGGTCAACCAcAATGCCCAGG	Biomers.net	Q954H_Fw
CGTCCTGCAGCTTTCCCA	Biomers.net	Q954H_Rev
TGTCCTCCAAgTTCGGCGCCA	Biomers.net	N969K_Fw
GCTGCTTGACCAGGGTGTTC	Biomers.net	N969K_Rev
GAACGATATCtttAGCAGACTGGACAAGG	Biomers.net	L981F_Fw
AGCACAGAGCTGATGGCG	Biomers.net	L981F_Rev
CAACCTCGCCccCTTCTTCACCTTC	Biomers.net	SSS/LPF_Fw
TACAGCACGGAGTAGTCG	Biomers.net	SSS/LPF_Rev
CAACTTCGCCccCTTCTTCACCTTC	Biomers.net	SSS/FPF_Fw
TACAGCACGGAGTAGTCG	Biomers.net	SSS/FPF_Rev
